# Supplementary material for: The Prefoldin Complex Regulates Chromatin Dynamics during Transcription Elongation
Source: PLoS Genet. 2013 Sep 19;9(9):e1003776. doi: 10.1371/journal.pgen.1003776 (PMC3777993; doi:10.1371/journal.pgen.1003776)
Supplement: Table S1 — GLAM ratios of the Saccharomyces cerevisiae deletion mutants. calculated as described in Materials and methods. Only consistent values, reproduced in the two biological replicates of the screening, are shown. (XLS) [file pgen.1003776.s009.xls]

## Sheet: Sheet1
ORF	GEN	AVERAGE GLAM	Relative to WT
BY4741	WT	0.815251	1
YJL168C	SET2	0.106525	0.130665
YCL076W	0	0.114759	0.140765
YJL206C	0	0.129178	0.158452
YJL148W	RPA34	0.136529	0.167469
YGL088W	0	0.144303	0.177004
YKL069W	0	0.147825	0.181325
YGR222W	PET54	0.148018	0.181561
YJL027C	0	0.150013	0.184009
YDR321W	ASP1	0.151076	0.185312
YJL179W	PFD1	0.160129	0.196417
YJL170C	ASG7	0.160186	0.196487
YKL074C	MUD2	0.162427	0.199236
YDL075W	RPL31A	0.167408	0.205346
YKR006C	MRPL13	0.176344	0.216306
YHR033W	0	0.177817	0.218114
YER044C	ERG28	0.178118	0.218483
YGR248W	SOL4	0.185004	0.226929
YML129C	COX14	0.185627	0.227693
YLR435W	0	0.185829	0.227941
YGL244W	RTF1	0.189543	0.232497
YML010W-A	0	0.192827	0.236525
YGR252W	GCN5	0.193477	0.237322
YLR113W	HOG1	0.195371	0.239645
YBR112C	CYC8	0.196161	0.240614
YER114C	BOI2	0.197491	0.242245
YGL127C	SOH1	0.198252	0.24318
YML111W	BUL2	0.202026	0.247809
YNL284C	MRPL1	0.217883	0.267259
YOL108C	INO4	0.219207	0.268883
YGR229C	SMI1	0.219814	0.269627
YAL021C	CCR4	0.22149	0.271684
YDR027C	LUV1	0.224827	0.275776
YLR389C	STE23	0.226186	0.277443
YDR326C	0	0.226497	0.277825
YLR332W	MID2	0.22669	0.278062
YJL192C	0	0.229082	0.280996
YOR021C	0	0.235694	0.289107
YMR031W-A	0	0.236964	0.290664
YCR107W	AAD3	0.2404	0.294879
YDR483W	KRE2	0.241157	0.295807
YGL107C	0	0.241289	0.295969
YDR268W	MSW1	0.241478	0.296201
YGR197C	SNG1	0.24228	0.297184
YJL006C	CTK2	0.247345	0.303398
YMR252C	0	0.251831	0.3089
YER024W	YAT2	0.252782	0.310067
YML037C	0	0.25612	0.314161
YBL090W	MRP21	0.25931	0.318074
YDL167C	NRP1	0.262245	0.321674
YIR023W	DAL81	0.264057	0.323897
YML058W	SML1	0.264147	0.324007
YJL013C	MAD3	0.265428	0.325578
YIL094C	LYS12	0.269076	0.330053
YCR077C	PAT1	0.269335	0.330371
YIL154C	IMP2'	0.269372	0.330416
YGR289C	MAL11	0.274407	0.336592
YDR420W	HKR1	0.274414	0.3366
WT	0	0.274851	0.337137
YLR097C	0	0.275173	0.337532
YER059W	PCL6	0.276442	0.339088
YLR096W	KIN2	0.278078	0.341095
YOR364W	0	0.278159	0.341195
YHL013C	0	0.278358	0.341439
YNL289W	PCL1	0.279106	0.342356
YDR283C	GCN2	0.279945	0.343386
YMR058W	FET3	0.279999	0.343452
YHR010W	RPL27A	0.281592	0.345406
YGR166W	KRE11	0.281768	0.345622
YER030W	0	0.283129	0.347291
YIR032C	DAL3	0.284047	0.348417
YIL085C	KTR7	0.284743	0.349271
YGR199W	PMT6	0.287646	0.352832
YDR245W	MNN1	0.288286	0.353617
YJL198W	PHO9	0.289095	0.354608
YGR212W	0	0.29039	0.356198
YNL305C	0	0.291035	0.356989
YHR167W	THP2	0.29114	0.357117
YNL078W	JIP1	0.292678	0.359004
YER162C	RAD4	0.296578	0.363788
YEL063C	CAN1	0.297566	0.364999
YJL004C	SYS1	0.298276	0.36587
YKL175W	ZRT3	0.298434	0.366064
YDR334W	SWR1	0.299279	0.367101
YLR237W	THI7	0.302087	0.370545
YJL193W	0	0.302237	0.370729
YEL010W	0	0.302667	0.371256
YPL113C	0	0.303329	0.372069
YGR174C	CBP4	0.305068	0.374201
YOR223W	0	0.305968	0.375305
YHR076W	0	0.306255	0.375657
YNL315C	ATP11	0.307762	0.377506
YJR040W	GEF1	0.308397	0.378285
YER161C	SPT2	0.308963	0.37898
YNL220W	ADE12	0.311541	0.382141
YCR032W	BPH1	0.31264	0.383489
YOL028C	YAP7	0.313741	0.38484
YKL071W	0	0.315455	0.386942
WT	0	0.316613	0.388363
YER187W	0	0.317494	0.389444
YPR118W	0	0.318312	0.390446
YHR028C	DAP2	0.319008	0.3913
YKL100C	0	0.320385	0.392989
YMR173W	DDR48	0.320598	0.393251
YOR002W	ALG6	0.321243	0.394043
YMR024W	MRPL3	0.321501	0.394358
YIR016W	0	0.324388	0.3979
YGR202C	PCT1	0.325248	0.398954
YDR513W	TTR1	0.325611	0.3994
YHR012W	VPS29	0.326229	0.400158
YCR083W	TRX3	0.326475	0.400459
YLL002W	REM5	0.327286	0.401454
YCL038C	0	0.327709	0.401973
YDL091C	0	0.328679	0.403163
YJL185C	0	0.328698	0.403187
YGR118W	RPS23A	0.332221	0.407508
YGL084C	GUP1	0.332492	0.40784
YLR422W	0	0.332648	0.408032
YDR073W	SNF11	0.332934	0.408382
YNL323W	LEM3	0.333366	0.408912
YLR426W	0	0.334655	0.410494
YOR234C	RPL33B	0.334708	0.410558
YJR052W	RAD7	0.335698	0.411773
YJL028W	0	0.336336	0.412556
YHR094C	HXT1	0.337183	0.413594
YMR054W	STV1	0.337191	0.413604
YEL024W	RIP1	0.337308	0.413747
YNL338W	0	0.338892	0.415691
YOR070C	GYP1	0.341874	0.419348
YIL132C	CSM2	0.343287	0.421081
YJL187C	SWE1	0.34607	0.424495
YHL047C	TAF1	0.347818	0.42664
WT	0	0.348333	0.427272
YMR137C	PSO2	0.350156	0.429508
YOL072W	THP1	0.350264	0.429639
YER046W-A	#N/A	0.351082	0.430643
YDR493W	0	0.3545	0.434835
YBL043W	ECM13	0.354968	0.43541
YOR009W	TIR4	0.355733	0.436349
YOR026W	BUB3	0.356417	0.437187
YGR182C	0	0.356585	0.437393
YHR087W	0	0.356862	0.437732
YER060W	FCY21	0.358391	0.439609
YMR155W	0	0.358924	0.440262
YJL207C	0	0.360888	0.442671
YNL303W	0	0.361395	0.443294
YIL050W	PCL7	0.362695	0.444888
YFL016C	MDJ1	0.363061	0.445337
YDL089W	0	0.363079	0.445359
YJL196C	ELO1	0.363262	0.445583
YDR421W	ARO8	0.365205	0.447966
YDR200C	0	0.365736	0.448617
YKR102W	FLO1	0.365892	0.44881
YER049W	0	0.36629	0.449298
YKL120W	OAC1	0.366352	0.449374
YGR181W	TIM13	0.367339	0.450584
YJR051W	OSM1	0.367443	0.450712
YER071C	0	0.367545	0.450837
YNL291C	MID1	0.370466	0.45442
YHR106W	TRR2	0.371895	0.456173
YHR078W	0	0.37217	0.45651
YER066C-A	0	0.372294	0.456662
YJL172W	CPS1	0.37404	0.458804
YFL004W	VTC2	0.377027	0.462467
YCL035C	GRX1	0.377377	0.462897
YJL070C	0	0.377811	0.463429
YBR293W	0	0.378174	0.463875
YIL112W	0	0.378318	0.464051
YHR073W	OSH3	0.379806	0.465877
YOR273C	TPO4	0.380383	0.466584
YMR284W	YKU7	0.380456	0.466673
YER020W	GPA2	0.381299	0.467708
YBL036C	0	0.382084	0.468671
YFR024C	0	0.38219	0.4688
YJR048W	CYC1	0.385177	0.472465
YHL036W	MUP3	0.385663	0.473061
YHR121W	0	0.38589	0.47334
YPL226W	NEW1	0.386655	0.474278
YKL062W	MSN4	0.386802	0.474458
YGR272C	0	0.387388	0.475177
YOL001W	PHO8	0.387415	0.47521
YHR110W	ERP5	0.389439	0.477693
0	0	0.389689	0.477999
YNL324W	0	0.390855	0.479429
YOL056W	GPM3	0.391213	0.479869
YGL013C	PDR1	0.391545	0.480276
YHR105W	0	0.39203	0.48087
YHR046C	0	0.394133	0.48345
YHR014W	SPO13	0.395914	0.485635
YDR496C	PUF6	0.396668	0.48656
YPL239W	YAR1	0.397142	0.487141
YBL032W	0	0.398249	0.488499
YHR123W	EPT1	0.398261	0.488514
YDR533C	0	0.398363	0.488639
YHR137W	ARO9	0.399108	0.489552
YER016W	BIM1	0.399223	0.489694
YHL006C	SHU1	0.399344	0.489843
YPL262W	FUM1	0.400985	0.491856
YHR100C	0	0.401376	0.492334
YKL105C	0	0.401661	0.492685
YER039C	HVG1	0.40279	0.494069
YFL023W	FYV11	0.403443	0.49487
YJL201W	ECM25	0.40415	0.495737
WT	0	0.404578	0.496262
YLR286C	CTS1	0.404859	0.496607
YIR027C	DAL1	0.405575	0.497485
YOR180C	DCI1	0.40614	0.498178
YJR047C	ANB1	0.407043	0.499285
YDR071C	0	0.407824	0.500243
YER048C	CAJ1	0.407956	0.500406
YGR295C	COS6	0.408975	0.501656
YDR444W	0	0.409154	0.501875
YHR077C	NMD2	0.409425	0.502207
YLR406C	RPL31B	0.410239	0.503206
YJL132W	0	0.410314	0.503298
YBL013W	FMT1	0.41045	0.503465
YHL046C	0	0.410632	0.503689
YGR209C	TRX2	0.410666	0.50373
YDR244W	PEX5	0.411062	0.504216
YCR075C	ERS1	0.411262	0.504461
YBR162C	TOS1	0.412118	0.505511
YGR176W	0	0.413172	0.506804
YDR347W	MRP1	0.41345	0.507145
YGR168C	0	0.414105	0.507949
YBL049W	0	0.414187	0.508048
YER080W	0	0.414732	0.508717
YDR504C	0	0.415558	0.50973
YOR019W	0	0.415921	0.510175
YKR007W	0	0.416325	0.510671
YNL297C	MON2	0.41663	0.511045
YNL014W	HEF3	0.416759	0.511204
YOR252W	0	0.417218	0.511767
YHR104W	GRE3	0.417761	0.512433
YLR346C	0	0.4204	0.51567
YCR030C	0	0.420406	0.515677
YBL047C	EDE1	0.421274	0.516742
YJR058C	APS2	0.421324	0.516803
YAL043C-a	KRE23	0.421333	0.516814
YDR409W	SIZ1	0.421365	0.516854
YLR069C	MEF1	0.421776	0.517358
YNL011C	0	0.422143	0.517808
YML047C	PRM6	0.423098	0.518979
YHL021C	0	0.423417	0.51937
YDR488C	PAC11	0.425179	0.521532
YJL142C	0	0.42529	0.521668
YER118C	SHO1	0.425833	0.522334
YGR125W	0	0.425945	0.522471
YJL144W	0	0.426401	0.52303
YNL255C	GIS2	0.426765	0.523477
YLR080W	0	0.427121	0.523914
YDR162C	NBP2	0.42748	0.524354
YDR500C	RPL37B	0.428378	0.525455
YOR369C	RPS12	0.428487	0.525589
YNL047C	0	0.4286	0.525727
YDR506C	0	0.429047	0.526277
YMR158W	0	0.429794	0.527193
YJR043C	POL32	0.430041	0.527495
YER044C-A	MEI4	0.430082	0.527545
YJL181W	0	0.430924	0.528579
YER073W	ALD5	0.431821	0.529679
YBL007C	SLA1	0.432753	0.530822
YKL102C	0	0.433346	0.531549
YNL339C	YRF1-6	0.435074	0.53367
YHR029C	0	0.436699	0.535663
YOR284W	0	0.436838	0.535832
YHL042W	0	0.437352	0.536464
YHL035C	0	0.438762	0.538192
YDL194W	SNF3	0.439113	0.538623
YHR117W	TOM71	0.439208	0.538739
YIL125W	KGD1	0.439403	0.53898
YMR199W	CLN1	0.439892	0.539579
YAL042W	ERV46	0.440354	0.540146
YFL012W	0	0.441186	0.541166
YBR125C	PTC4	0.441414	0.541446
YJL182C	0	0.441577	0.541646
YGR161C	0	0.44228	0.542508
YNL336W	COS1	0.442827	0.543179
YMR071C	0	0.444055	0.544686
YDR097C	MSH6	0.444266	0.544945
YGR286C	BIO2	0.444596	0.545348
YOR068C	0	0.445139	0.546015
YDR458C	0	0.445202	0.546093
YLR436C	ECM3	0.445387	0.546319
YER033C	ZRG8	0.445992	0.547061
YDR476C	0	0.447738	0.549204
YER124C	0	0.448287	0.549876
YOL027C	0	0.448944	0.550683
YGL108C	0	0.44984	0.551782
YNL177C	0	0.450678	0.552809
YER032W	FIR1	0.452005	0.554436
YKL163W	PIR3	0.452399	0.55492
YKL086W	0	0.452824	0.555442
YDL099W	0	0.453307	0.556034
YJL162C	0	0.453573	0.556361
YHR031C	RRM3	0.453828	0.556673
WT	0	0.453848	0.556698
YER045C	ACA1	0.454637	0.557665
YDR075W	PPH3	0.455121	0.558259
YOR312C	RPL2B	0.45554	0.558773
YNR009W	0	0.457885	0.56165
YOL043C	NTG2	0.458391	0.56227
YOR386W	PHR1	0.459319	0.563409
YDR501W	PLM2	0.459356	0.563454
YNR073C	0	0.45959	0.56374
YDR298C	ATP5	0.460555	0.564925
YBL015W	ACH1	0.462116	0.566839
YHR093W	AHT1	0.463388	0.568399
YDL171C	GLT1	0.463424	0.568443
YDL130W	RPP1B	0.463966	0.569109
YPL225W	0	0.464127	0.569306
YNR018W	0	0.464366	0.569599
YJL165C	HAL5	0.464617	0.569906
YOL055C	THI2	0.465198	0.570619
YDR417C	0	0.465508	0.571
YAL027W	0	0.465773	0.571325
YER047C	SAP1	0.465825	0.571388
YJL105W	0	0.466446	0.572151
YJL178C	0	0.466747	0.57252
YNL064C	YDJ1	0.466967	0.572789
YLR173W	0	0.466968	0.572791
YGL059W	0	0.467951	0.573996
YLL013C	PUF3	0.468109	0.57419
YHL008C	0	0.468675	0.574885
YBR134W	0	0.469612	0.576034
YOL050C	0	0.469855	0.576332
YML102W	CAC2	0.47039	0.576989
YHR079C-B	#N/A	0.47182	0.578742
YOR274W	MOD5	0.472044	0.579017
YBR162W-A	YSY6	0.472118	0.579108
YIR039C	YPS6	0.472732	0.579862
YDL110C	0	0.473495	0.580796
YER034W	0	0.473513	0.580819
YPL110C	0	0.473805	0.581177
YJL145W	0	0.474894	0.582513
YHL020C	OPI1	0.474948	0.582579
YLR461W	PAU4	0.474989	0.582629
YER087C-A	SBH1	0.4752	0.582888
YDR369C	XRS2	0.476051	0.583932
YMR263W	SAP3	0.476984	0.585076
YOR073W	0	0.477474	0.585677
YGR070W	ROM1	0.478506	0.586944
YGR055W	MUP1	0.47863	0.587096
YOL155C	0	0.47894	0.587475
YJL184W	0	0.480797	0.589753
YHL045W	0	0.482184	0.591456
YOR040W	GLO4	0.482274	0.591565
YOL041C	NOP12	0.483448	0.593005
YHL030W	ECM29	0.484266	0.594009
YGR194C	XKS1	0.484551	0.594358
YKL001C	MET14	0.48491	0.594799
YDR520C	0	0.485296	0.595272
YOL065C	INP54	0.485722	0.595795
YKL167C	MRP49	0.486321	0.596529
YHL041W	0	0.486367	0.596586
YHR066W	SSF1	0.487209	0.597619
YDR463W	STP1	0.488003	0.598593
YJL161W	0	0.488064	0.598667
YOL137W	0	0.488574	0.599293
YDR316W	0	0.488904	0.599698
YDR072C	IPT1	0.48893	0.599729
YHL009C	YAP3	0.488964	0.599772
YDL117W	CYK3	0.489294	0.600177
YMR070W	MOT3	0.489406	0.600313
YHR092C	HXT4	0.489546	0.600485
YPL109C	0	0.489952	0.600983
YHR021W-A	ECM12	0.490286	0.601393
YKR075C	0	0.491154	0.602457
YOR034C	AKR2	0.491663	0.603082
YKR096W	0	0.491902	0.603375
YBL078C	AUT7	0.491946	0.603429
YNL066W	SUN4	0.493242	0.605019
YHR193C	EGD2	0.493727	0.605614
YPL166W	0	0.49375	0.605642
YOR058C	ASE1	0.494492	0.606552
YLR319C	BUD6	0.494506	0.606569
WT	0	0.494993	0.607166
YDL134C	PPH21	0.495532	0.607828
YCR102C	0	0.495804	0.608161
YJL191W	RPS14B	0.495933	0.60832
YGR291C	0	0.496892	0.609496
YGR217W	CCH1	0.497771	0.610574
YFR031C-A	RPL2A	0.499819	0.613086
YMR187C	0	0.500079	0.613405
YOR275C	0	0.500435	0.613842
YAL010C	MDM1	0.501077	0.61463
YHR112C	0	0.501184	0.61476
YOR246C	0	0.501263	0.614857
YKL201C	MNN4	0.501637	0.615317
YDR530C	APA2	0.502153	0.615949
YJL200C	0	0.502643	0.616551
YMR160W	0	0.503142	0.617163
YDR146C	SWI5	0.50359	0.617712
YOR214C	0	0.504135	0.61838
YLR095C	IOC2	0.504173	0.618427
YIR004W	DJP1	0.505558	0.620126
YOL075C	0	0.506019	0.620691
YOL035C	0	0.50669	0.621515
YNL096C	RPS7B	0.506761	0.621602
YCR067C	SED4	0.506835	0.621692
YKR048C	NAP1	0.507493	0.6225
YOR054C	0	0.507927	0.623032
YBR166C	TYR1	0.50843	0.623648
YBR035C	PDX3	0.508712	0.623995
YDL172C	0	0.508774	0.624071
YNL089C	0	0.509829	0.625365
YBL048W	0	0.510658	0.626381
YOR126C	IAH1	0.511038	0.626848
YJL191W	RPS14B	0.511259	0.627119
YGR148C	RPL24B	0.511579	0.627512
YFR010W	UBP6	0.511904	0.62791
YHL044W	0	0.512543	0.628694
YPL086C	ELP3	0.513661	0.630065
YDL093W	PMT5	0.51375	0.630174
YNL086W	0	0.513996	0.630476
YER119C	0	0.514834	0.631504
YGL043W	DST1	0.516551	0.63361
YKR095W	MLP1	0.517028	0.634195
YMR063W	RIM9	0.51766	0.63497
YPL112C	0	0.518091	0.635499
YER164W	CHD1	0.519146	0.636794
YDL070W	BDF2	0.520556	0.638522
WT	0	0.520695	0.638693
YAR018C	KIN3	0.5207	0.638699
YKR039W	GAP1	0.521422	0.639585
YJR050W	ISY1	0.521457	0.639627
YDR505C	PSP1	0.521511	0.639695
YML038C	YMD8	0.522117	0.640438
YPL078C	ATP4	0.522855	0.641343
YHL010C	0	0.523886	0.642607
YMR326C	0	0.524206	0.643
YNL121C	TOM7	0.52433	0.643152
YMR278W	0	0.524938	0.643898
YIL067C	0	0.526254	0.645512
YNL294C	0	0.526466	0.645772
YDL076C	0	0.527202	0.646675
YIL072W	HOP1	0.527893	0.647523
YGR052W	0	0.529018	0.648902
YLR194C	0	0.529618	0.649639
YMR077C	VPS2	0.529651	0.649679
YGR097W	ASK1	0.529855	0.649929
YOR025W	HST3	0.530166	0.650311
YCR051W	0	0.53026	0.650426
YHR157W	REC14	0.53075	0.651027
YGR081C	0	0.531558	0.652018
YMR173W-A	0	0.532339	0.652976
YEL040W	UTR2	0.53242	0.653075
YKL117W	SBA1	0.532807	0.65355
YEL054C	RPL12A	0.532818	0.653563
YBR098W	MMS4	0.53386	0.654841
YGR256W	GND2	0.534789	0.655981
YPL182C	0	0.535799	0.65722
YJL206C-A	#N/A	0.536514	0.658097
YOR283W	0	0.537261	0.659014
YPL150W	0	0.537868	0.659758
YCR088W	ABP1	0.537892	0.659788
YLR251W	0	0.53813	0.660079
YNL198C	0	0.538134	0.660085
YNL283C	WSC2	0.53826	0.660239
YBR172C	SMY2	0.538446	0.660467
YGR042W	0	0.538568	0.660617
YGR057C	LST7	0.53858	0.660631
YER167W	BCK2	0.538863	0.660979
YKL128C	PMU1	0.539026	0.661179
YLR228C	ECM22	0.539598	0.66188
YER185W	0	0.540068	0.662456
YLR219W	MSC3	0.540338	0.662787
YGL208W	SIP2	0.540627	0.663143
YMR174C	PAI3	0.540977	0.663571
YIL162W	SUC2	0.541218	0.663866
YGR126W	0	0.541532	0.664253
YHR126C	0	0.543	0.666053
WT	0	0.54304	0.666101
YGR026W	0	0.543269	0.666383
YGL195W	GCN1	0.544318	0.66767
YAL007C	ERP2	0.544882	0.668361
YLR108C	0	0.545129	0.668664
YJL163C	0	0.545336	0.668918
YCR043C	0	0.545383	0.668976
YLR456W	0	0.545413	0.669013
YER084W	0	0.545554	0.669185
YBL059W	0	0.545669	0.669326
YAR023C	0	0.546947	0.670894
YLR084C	RAX2	0.547073	0.671048
YLR216C	CPR6	0.54737	0.671413
YAL022C	FUN26	0.547435	0.671493
YGR144W	THI4	0.549287	0.673765
YFR012W	0	0.551158	0.676059
YIL093C	RSM25	0.551206	0.676118
YNR055C	HOL1	0.551717	0.676745
YPL189W	GUP2	0.551932	0.677009
YIL149C	MLP2	0.552777	0.678046
YMR291W	0	0.552958	0.678267
YGL096W	TOS8	0.553145	0.678496
YNR072W	HXT17	0.553325	0.678718
YHR143W	0	0.553645	0.67911
YJL190C	RPS22A	0.554289	0.6799
YLR107W	REX3	0.554964	0.680728
YOL084W	PHM7	0.555858	0.681824
YGR106C	0	0.556164	0.6822
YNL334C	SNO2	0.556535	0.682655
YDL122W	UBP1	0.556644	0.682788
YPR156C	TPO3	0.557381	0.683693
YDR345C	HXT3	0.557533	0.683879
YHR146W	CRP1	0.557664	0.68404
YMR072W	ABF2	0.558027	0.684485
YJL216C	0	0.558255	0.684765
YDR137W	RGP1	0.558538	0.685112
YOR082C	0	0.558818	0.685455
YEL025C	SRI1	0.559476	0.686262
YGR021W	0	0.56012	0.687053
YNL037C	IDH1	0.560919	0.688033
YMR289W	0	0.561132	0.688294
YCR025C	0	0.561776	0.689083
YOR008C	SLG1	0.562021	0.689384
YGL213C	SKI8	0.562273	0.689693
YNL257C	SIP3	0.562725	0.690248
YPL267W	0	0.562932	0.690502
YPL263C	KEL3	0.563188	0.690816
YJL186W	MNN5	0.563512	0.691213
YOL125W	0	0.563754	0.69151
YFL025C	BST1	0.563888	0.691675
YDL018C	ERP3	0.563942	0.691741
YDR503C	LPP1	0.565222	0.693311
YOR230W	WTM1	0.566	0.694265
YOL045W	0	0.566406	0.694763
YNL052W	COX5A	0.566406	0.694763
YNL298W	CLA4	0.566473	0.694846
YAR027W	0	0.567284	0.69584
YOR237W	HES1	0.568152	0.696905
YMR092C	AIP1	0.568801	0.697701
YHR113W	0	0.5697	0.698804
YLR443W	ECM7	0.569709	0.698815
YGR238C	KEL2	0.570075	0.699264
YPL194W	DDC1	0.570148	0.699353
YDR226W	ADK1	0.570301	0.699541
YOR228C	0	0.57141	0.700902
YPL103C	0	0.571435	0.700931
YHR043C	DOG2	0.571551	0.701074
YPL194W	DDC1	0.571568	0.701095
YAL044C	GCV3	0.572143	0.7018
YNR071C	0	0.573691	0.703699
YMR282C	AEP2	0.574599	0.704812
YEL062W	NPR2	0.574615	0.704832
YPL062W	0	0.574843	0.705112
YBR115C	LYS2	0.574924	0.705211
YHR048W	0	0.575138	0.705474
WT	0	0.575566	0.705999
YOL059W	GPD2	0.57564	0.70609
YKL127W	PGM1	0.576127	0.706687
YDR132C	0	0.576731	0.707428
YMR175W	SIP18	0.577036	0.707802
YOR024W	0	0.577567	0.708454
YGR193C	PDX1	0.577878	0.708835
YIL168W	SDL1	0.578809	0.709977
YLL038C	ENT4	0.579217	0.710477
YNR004W	0	0.579352	0.710643
YGL214W	0	0.579398	0.710699
WT	0	0.580006	0.711445
YDR453C	0	0.581303	0.713036
YLL061W	MMP1	0.58154	0.713327
YJL157C	FAR1	0.582357	0.714328
YFL028C	CAF16	0.582603	0.71463
YOR080W	DIA2	0.582833	0.714913
YMR295C	0	0.583098	0.715238
YLR455W	0	0.583224	0.715393
YLR364W	0	0.583448	0.715667
YGR153W	TOS1	0.583624	0.715883
YJL199C	0	0.584299	0.71671
YGL136C	0	0.584606	0.717088
YOR247W	SRL1	0.58463	0.717117
YMR194C-A	0	0.584638	0.717127
YPL261C	0	0.585593	0.718298
YNL054W	VAC7	0.585934	0.718717
YOR027W	STI1	0.58598	0.718773
YGR266W	0	0.586636	0.719578
YGL248W	PDE1	0.587501	0.720638
YKL033W-A	0	0.587827	0.721038
YOL080C	REX4	0.588008	0.721261
YOR101W	RAS1	0.588209	0.721508
YMR188C	0	0.588313	0.721635
YHR152W	SPO12	0.588317	0.72164
YOR010C	TIR2	0.58842	0.721766
YER035W	EDC2	0.588575	0.721957
YAR037W	#N/A	0.588934	0.722397
YLR333C	RPS25B	0.589008	0.722487
YNR036C	0	0.589051	0.72254
YHL012W	0	0.590015	0.723722
YHR147C	MRPL6	0.590055	0.723771
YDR149C	0	0.590178	0.723923
YOL036W	0	0.590844	0.72474
YDR152W	0	0.591426	0.725453
YLR390W-A	CCW14	0.592613	0.726909
YGR071C	0	0.592724	0.727046
YNL300W	TOS6	0.592857	0.727208
YGR017W	0	0.593556	0.728066
YIL153W	RRD1	0.594183	0.728835
YGL254W	FZF1	0.594818	0.729614
YNL044W	YIP3	0.595256	0.730151
YOR052C	0	0.595383	0.730306
YJL067W	0	0.595394	0.73032
YIR035C	0	0.595521	0.730476
YGR093W	0	0.595525	0.730481
YAL008W	FUN14	0.595932	0.73098
YDR148C	KGD2	0.596847	0.732103
YIR009W	MSL1	0.596856	0.732113
YNR022C	0	0.59697	0.732253
YBL031W	SHE1	0.597624	0.733056
YIL141W	0	0.597813	0.733288
YDL146W	0	0.598548	0.734189
YNL318C	HXT14	0.598688	0.734361
YNL332W	THI12	0.598833	0.734538
YIL070C	MAM33	0.600187	0.736199
YOR231W	MKK1	0.600848	0.73701
YGL125W	MET13	0.600956	0.737142
YLR082C	SRL2	0.601582	0.737911
YLR217W	0	0.601997	0.73842
YJL155C	FBP26	0.60254	0.739086
YLR356W	0	0.602553	0.739102
YOR358W	HAP5	0.603648	0.740445
YOR142W	LSC1	0.603722	0.740536
YOR248W	TOS11	0.603913	0.74077
YIL095W	PRK1	0.604573	0.74158
YOL060C	AMI3	0.604941	0.74203
YER166W	0	0.605023	0.742131
YAL039C	CYC3	0.605193	0.742339
YOL063C	0	0.60579	0.743072
YPL127C	HHO1	0.605916	0.743227
YMR306C-A	0	0.606591	0.744054
YMR294W-A	0	0.606937	0.74448
YML073C	RPL6A	0.607197	0.744798
YKR036C	CAF4	0.607394	0.74504
YDR143C	SAN1	0.608385	0.746255
YOL054W	0	0.609312	0.747392
YOR084W	0	0.609696	0.747864
YPL269W	KAR9	0.611365	0.749911
YNL085W	MKT1	0.611772	0.75041
YDR537C	0	0.612233	0.750975
YIL057C	0	0.612663	0.751503
YOR013W	0	0.613221	0.752187
YBL060W	0	0.613365	0.752364
YGR269W	0	0.614129	0.753301
YPL068C	0	0.614463	0.753711
YPL080C	0	0.614604	0.753884
YNL229C	URE2	0.614716	0.754021
YLR268W	SEC22	0.614971	0.754333
YNR059W	MNT4	0.616011	0.755609
YNR032C-A	HUB1	0.616477	0.756181
YDR497C	ITR1	0.617468	0.757396
YOR360C	PDE2	0.617587	0.757542
YDL006W	PTC1	0.617809	0.757815
YER085C	0	0.617975	0.758018
YGL101W	0	0.618068	0.758132
YDR508C	GNP1	0.618934	0.759195
YDL056W	MBP1	0.618992	0.759266
YDR032C	PST2	0.61916	0.759473
YIL160C	POT1	0.619266	0.759602
YEL017W	0	0.619593	0.760004
YNL292W	PUS4	0.619795	0.760251
YDR481C	PHO8	0.620213	0.760764
YPL273W	SAM4	0.62035	0.760931
YGL228W	SHE1	0.62046	0.761066
YDR284C	DPP1	0.620803	0.761487
YGL232W	0	0.62097	0.761692
YDL109C	0	0.621721	0.762613
YDL010W	0	0.621724	0.762617
YOL053W	0	0.621931	0.762871
YGL161C	0	0.621939	0.762881
YOR012W	0	0.622494	0.763562
YKR050W	TRK2	0.622971	0.764147
YOL051W	GAL11	0.623025	0.764213
YDL106C	PHO2	0.623328	0.764584
YOR044W	0	0.623582	0.764897
YDL119C	0	0.624795	0.766384
YLR021W	0	0.62494	0.766562
YOL083W	0	0.625376	0.767097
YOL039W	RPP2A	0.626143	0.768037
YGL231C	0	0.626373	0.76832
YNL309W	STB1	0.629017	0.771563
YNL325C	FIG4	0.629492	0.772146
YIL016W	SNL1	0.629541	0.772206
YJR035W	RAD26	0.629607	0.772286
YKL115C	0	0.630224	0.773043
YBR249C	ARO4	0.630595	0.773498
YLR049C	0	0.631408	0.774495
YMR078C	CTF18	0.63297	0.776412
WT	0	0.633816	0.777449
YLR438W	CAR2	0.634153	0.777863
YDL046W	0	0.63534	0.779319
YBL107C	0	0.635548	0.779573
YHR142W	CHS7	0.636085	0.780232
YDR313C	PIB1	0.63629	0.780484
YGR288W	MAL13	0.636326	0.780528
YKR032W	0	0.636872	0.781197
YJR036C	HUL4	0.636923	0.78126
YBR073W	RDH54	0.63724	0.781649
YOL112W	MSB4	0.637575	0.782061
YBL062W	0	0.637647	0.782148
YMR275C	BUL1	0.637924	0.782489
YJL217W	0	0.638309	0.782961
YOR033C	EXO1	0.638376	0.783043
YFR011C	0	0.639279	0.784151
YKR073C	0	0.63954	0.78447
YPR166C	MRP2	0.639811	0.784802
YFL052W	0	0.640397	0.785522
YDL050C	0	0.640446	0.785582
YOR076C	SKI7	0.640693	0.785885
YBL099W	ATP1	0.641893	0.787356
YIL054W	FYV2	0.642021	0.787513
YGR012W	0	0.642587	0.788208
YEL071W	DLD3	0.643405	0.789212
YGL229C	SAP4	0.643831	0.789734
YML097C	VPS9	0.644034	0.789983
YGL261C	0	0.644169	0.790149
YLR292C	SEC72	0.644402	0.790434
YHL005C	0	0.644662	0.790754
YDL011C	0	0.644792	0.790913
YLR191W	PEX13	0.64486	0.790996
YDR480W	DIG2	0.645616	0.791923
YNL328C	MDJ2	0.645708	0.792036
YLR044C	PDC1	0.645746	0.792083
YDR133C	0	0.646266	0.792721
YGL199C	0	0.64638	0.792861
YKL202W	0	0.647219	0.793889
YLR315W	0	0.648392	0.795329
YMR302C	PRP12	0.648393	0.795329
YBR285W	0	0.649412	0.79658
YKR074W	0	0.649423	0.796594
YNL285W	0	0.650604	0.798042
YGR213C	RTA1	0.650777	0.798253
YBR161W	0	0.650836	0.798327
YPL152W	RRD2	0.651162	0.798726
YDR295C	PLO2	0.651548	0.7992
YNL005C	MRP7	0.651788	0.799494
YFL054C	0	0.652171	0.799964
YNL046W	0	0.652278	0.800095
YPL088W	0	0.653624	0.801746
YNL031C	HHT2	0.653978	0.80218
YNL087W	0	0.654449	0.802759
YOR299W	BUD7	0.654601	0.802944
YLR454W	0	0.65563	0.804206
YNL254C	0	0.656184	0.804886
YBR064W	0	0.656566	0.805355
YKL084W	0	0.657469	0.806462
YDL094C	0	0.657527	0.806533
YMR264W	CUE1	0.657708	0.806756
YPL069C	BTS1	0.65847	0.807691
YDR466W	0	0.658525	0.807758
YKR013W	PRY2	0.658647	0.807907
YIL156W	UBP7	0.659156	0.808532
YLR185W	RPL37A	0.65923	0.808623
YPL246C	0	0.659788	0.809307
YGR268C	0	0.659888	0.809429
YDL061C	RPS29B	0.660293	0.809927
YOR061W	CKA2	0.660521	0.810206
YFR036W	CDC26	0.660663	0.810381
YNL326C	0	0.660823	0.810576
YJL172W	CPS1	0.661136	0.810961
YKR028W	SAP19	0.661194	0.811031
YPL105C	0	0.661357	0.811232
YDL012C	0	0.661487	0.81139
YMR258C	0	0.661567	0.811489
YLR094C	GIS3	0.661582	0.811508
YOL053C-A	#N/A	0.661724	0.811681
YGL263W	COS12	0.661783	0.811754
YCR062W	#N/A	0.66194	0.811946
YLR433C	CNA1	0.662015	0.812039
YNR064C	0	0.662553	0.812699
YGL041C	0	0.66317	0.813455
YOR220W	0	0.663278	0.813588
YLR037C	DAN2	0.663688	0.814091
YNR063W	0	0.664146	0.814652
YDL066W	IDP1	0.664499	0.815085
YBR292C	0	0.664779	0.815429
YMR316C-A	0	0.664831	0.815493
YHR156C	0	0.66508	0.815798
YOR042W	0	0.665531	0.816352
YDR156W	RPA14	0.666088	0.817035
YMR085W	0	0.66629	0.817282
YJR033C	RAV1	0.666524	0.817569
YLR441C	RPS1A	0.667264	0.818478
YLR329W	REC12	0.667473	0.818734
YDR314C	0	0.667645	0.818944
YOL079W	0	0.667804	0.819139
YIL096C	0	0.667868	0.819218
YMR201C	RAD14	0.668506	0.82
YBR188C	NTC2	0.66878	0.820337
YDR248C	0	0.669366	0.821056
YNL032W	SIW14	0.669613	0.821359
YFL020C	PAU5	0.670194	0.822071
YOR051C	0	0.670252	0.822143
YNR045W	PET494	0.670459	0.822396
YNL278W	CAF12	0.670497	0.822443
YDR205W	MSC2	0.670806	0.822822
YPR083W	0	0.671233	0.823346
YBR165W	UBS1	0.671382	0.823528
YKR051W	0	0.672035	0.824329
YOR083W	0	0.672301	0.824656
YOL085C	0	0.672468	0.824861
YBL005W	PDR3	0.672994	0.825506
YGR162W	TIF4631	0.673111	0.825649
YJL146W	IDS2	0.673452	0.826067
YLR098C	CHA4	0.673683	0.826351
YBL070C	0	0.674417	0.827251
YOR201C	PET56	0.67461	0.827489
YIR020C	0	0.674651	0.827538
YDR282C	0	0.675013	0.827982
YMR158C-B	0	0.675269	0.828296
YJL141C	YAK1	0.675442	0.828508
YHR138C	0	0.675649	0.828763
YJL177W	RPL17B	0.676331	0.829599
YKR049C	0	0.676346	0.829617
YDR441C	APT2	0.676538	0.829852
YIR014W	0	0.676708	0.830061
YIL055C	0	0.677031	0.830458
YKL161C	0	0.677262	0.830741
YEL041W	0	0.677818	0.831423
YGL214W	0	0.677898	0.831521
YJL137C	GLG2	0.67854	0.832309
YMR010W	0	0.678825	0.832658
YBR280C	0	0.678949	0.832811
YNL050C	0	0.679199	0.833117
YMR251W-A	HOR7	0.679677	0.833704
YDR098C	GRX3	0.679858	0.833925
YPR133W-A	TOM5	0.679934	0.834018
YPL009C	0	0.680306	0.834475
YCR045C	0	0.680369	0.834552
YJR031C	GEA1	0.680827	0.835114
YGL046W	0	0.681164	0.835527
YPL244C	HUT1	0.681165	0.835528
YIL164C	NIT1	0.681299	0.835692
YOR173W	0	0.681633	0.836102
YPL116W	HOS3	0.682165	0.836755
WT	0	0.682256	0.836866
YDR186C	0	0.682616	0.837308
YBR090C	0	0.682667	0.837371
YDR203W	0	0.682682	0.837389
YKL137W	0	0.683332	0.838187
YPR164W	KIM3	0.683334	0.838189
YDR253C	MET32	0.683363	0.838225
YGL037C	PNC1	0.683723	0.838667
YGR011W	0	0.684121	0.839155
YLR357W	RSC2	0.68415	0.83919
YJL107C	0	0.684477	0.839591
YMR075C-A	0	0.68449	0.839607
YIL009C-A	EST3	0.684608	0.839752
YOR178C	GAC1	0.684792	0.839977
YDL121C	0	0.684828	0.840021
YLL021W	SPA2	0.68601	0.841471
YJL151C	SNA3	0.686264	0.841783
YJR061W	0	0.68666	0.842269
YLR432W	IMD3	0.686672	0.842283
YOL087C	0	0.686929	0.842599
YIL137C	0	0.686946	0.84262
YGR283C	0	0.687136	0.842852
YIL073C	SPO22	0.688156	0.844103
YOR017W	PET127	0.688865	0.844973
YIL165C	0	0.688951	0.845079
YGR014W	MSB2	0.689316	0.845527
YGR031W	0	0.689404	0.845635
YKR064W	0	0.689487	0.845736
YGL078C	DBP3	0.689886	0.846226
YNR024W	0	0.690072	0.846454
YDL151C	FYV3	0.690471	0.846944
YKR069W	MET1	0.69051	0.846991
YIR020W-B	0	0.690579	0.847075
YDR151C	CTH1	0.690774	0.847315
YBR105C	VID24	0.691487	0.84819
YIR007W	0	0.691489	0.848193
YBR175W	SWD3	0.69158	0.848303
YGR019W	UGA1	0.692	0.848819
YNL301C	RPL18B	0.692186	0.849047
WT	0	0.692236	0.849109
YDR070C	0	0.692308	0.849196
YNL127W	0	0.692684	0.849658
YDL048C	STP4	0.693012	0.85006
YER093C-A	0	0.69343	0.850573
WT	0	0.693442	0.850587
YKL217W	JEN1	0.695891	0.853592
YDR426C	0	0.695962	0.853678
YEL011W	GLC3	0.696063	0.853802
YNL327W	EGT2	0.696169	0.853933
YIL133C	RPL16A	0.69641	0.854228
YMR257C	PET111	0.696549	0.854399
YBR208C	DUR1,2	0.697029	0.854987
YJL210W	PEX2	0.697204	0.855202
YDR422C	SIP1	0.697593	0.855679
YER106W	MAM1	0.697917	0.856076
YER056C	FCY2	0.698041	0.856229
YKR067W	GPT2	0.69826	0.856498
YBR076W	ECM8	0.698714	0.857055
YGL210W	YPT32	0.698968	0.857366
YGL224C	0	0.699038	0.857452
YGR010W	0	0.699232	0.85769
YLR368W	0	0.699443	0.857948
YGL197W	MDS3	0.699458	0.857967
YFL006W	0	0.70028	0.858975
YMR169C	ALD3	0.700328	0.859035
YDL013W	HEX3	0.70037	0.859086
YNL029C	KTR5	0.700754	0.859557
YFR013W	IOC3	0.701258	0.860175
YOR379C	0	0.701329	0.860262
WT	0	0.701359	0.860299
YDR279W	0	0.701381	0.860325
YFL050C	ALR2	0.701832	0.860879
YDR058C	TGL2	0.703269	0.862642
YJR049C	UTR1	0.704058	0.863609
YOR186W	0	0.704081	0.863638
YNL013C	0	0.704147	0.863719
YDR206W	EBS1	0.704529	0.864187
YIR033W	MGA2	0.704738	0.864444
YGR146C	0	0.704873	0.864609
YPR001W	CIT3	0.705007	0.864773
YML074C	NPI46	0.705036	0.86481
YNR062C	0	0.705152	0.864951
YKL162C-A	0	0.70525	0.865072
YNR065C	0	0.706114	0.866131
YJL007C	0	0.706192	0.866227
YBR007C	0	0.706734	0.866892
YPR022C	0	0.70703	0.867255
YNL286W	CUS2	0.707073	0.867307
YOL115W	TRF4	0.707295	0.86758
YMR081C	ISF1	0.707669	0.868039
YDR467C	0	0.708042	0.868496
YBR128C	APG14	0.708422	0.868963
YBL011W	SCT1	0.708888	0.869534
YDR517W	GRH1	0.709225	0.869948
YGR152C	RSR1	0.709246	0.869973
YLR210W	CLB4	0.7094	0.870162
YGR025W	0	0.709559	0.870357
YMR305C	SCW1	0.710035	0.870941
YOR229W	WTM2	0.710649	0.871694
YOR196C	LIP5	0.710689	0.871743
YOR352W	0	0.712142	0.873525
YDR142C	PEX7	0.712542	0.874017
YMR300C	ADE4	0.712767	0.874292
YKL198C	PTK1	0.712929	0.874491
YGR284C	ERV29	0.71425	0.876111
YDR077W	SED1	0.71459	0.876528
YGL133W	ITC1	0.716311	0.878639
YDL129W	0	0.716901	0.879363
YCR037C	PHO87	0.717514	0.880114
YPL130W	SPO19	0.717712	0.880357
YDR030C	RAD28	0.717735	0.880386
YBR264C	YPT1	0.717782	0.880444
YJL106W	IME2	0.719023	0.881965
YGL250W	0	0.71995	0.883103
YJL164C	TPK1	0.720403	0.883658
YGL196W	0	0.720568	0.883861
YGR270W	YTA7	0.72095	0.884329
YNL035C	0	0.72102	0.884416
YCR094W	CDC5	0.721236	0.884681
YFR038W	0	0.721528	0.885039
YNL295W	0	0.722187	0.885846
YPL067C	0	0.72351	0.887469
YLR376C	0	0.72376	0.887776
YDR048C	0	0.723856	0.887894
YGR279C	SCW4	0.723975	0.88804
YPL247C	0	0.724068	0.888154
YBR273C	0	0.724218	0.888337
YLR183C	TOS4	0.724481	0.888661
YNL233W	BNI4	0.724743	0.888982
YJL151C	SNA3	0.725356	0.889733
YER060W-A	FCY22	0.725494	0.889903
YLR386W	0	0.726024	0.890553
YLR374C	0	0.726195	0.890763
YKL214C	0	0.72717	0.891959
YOR183W	FYV12	0.727588	0.892471
YOR097C	0	0.727805	0.892738
YGL060W	0	0.727952	0.892918
YIL107C	PFK26	0.728107	0.893108
YGR196C	FYV8	0.728588	0.893698
YOL061W	PRS5	0.728881	0.894058
YBL100C	0	0.73056	0.896118
YPL133C	0	0.731039	0.896705
YLR248W	RCK2	0.731268	0.896985
YPL159C	0	0.731538	0.897316
YPL207W	0	0.731997	0.89788
YFR026C	0	0.732482	0.898474
YMR276W	DSK2	0.73262	0.898644
YGR117C	0	0.732975	0.899079
YGL262W	0	0.733331	0.899516
YOR006C	0	0.733416	0.899621
YMR304C-A	0	0.733429	0.899636
YNL293W	MSB3	0.733429	0.899637
WT	0	0.73362	0.899871
YPL256C	CLN2	0.733907	0.900223
YLR307W	CDA1	0.734049	0.900397
YJL065C	0	0.734166	0.90054
YIR029W	DAL2	0.73423	0.900618
YLR405W	0	0.734235	0.900625
YLR390W	ECM19	0.735239	0.901856
YAR002C-A	ERP1	0.73571	0.902434
YOR342C	0	0.737176	0.904233
YDR134C	0	0.737338	0.904432
YPL245W	0	0.7377	0.904875
YOL057W	0	0.738179	0.905462
YEL020C	0	0.738717	0.906123
YOR285W	0	0.738845	0.906279
YMR008C	PLB1	0.738896	0.906342
YFR030W	MET1	0.739359	0.906911
YEL028W	0	0.739638	0.907252
YOL141W	PPM2	0.740163	0.907896
YIL088C	0	0.740174	0.90791
YPR198W	SGE1	0.740186	0.907925
YOL046C	0	0.740924	0.90883
YEL056W	HAT2	0.740975	0.908892
YLR257W	0	0.741069	0.909008
YNL135C	FPR1	0.741387	0.909398
YGL249W	ZIP2	0.741428	0.909448
YJL064W	0	0.741442	0.909466
YFR007W	0	0.741663	0.909736
YDR306C	0	0.742112	0.910287
YKR080W	MTD1	0.742344	0.910571
YNL212W	VID27	0.742437	0.910686
YMR233W	0	0.742582	0.910863
YNR047W	0	0.743039	0.911424
YBR147W	0	0.743167	0.911582
YOL070C	0	0.743594	0.912105
WT	0	0.744223	0.912876
YOR383C	FIT3	0.744911	0.91372
YDR229W	0	0.745939	0.914981
YJL083W	0	0.7464	0.915546
YDL101C	DUN1	0.74653	0.915707
YGL079W	0	0.746805	0.916044
YDR317W	0	0.74692	0.916184
YIL152W	0	0.74796	0.917461
YFL011W	HXT1	0.748215	0.917773
YDR179W-A	0	0.74899	0.918724
YNL249C	MPA43	0.749128	0.918893
YOL068C	HST1	0.749538	0.919396
YDR425W	0	0.749936	0.919883
YLL044W	0	0.750808	0.920954
YNR027W	BUD17	0.751547	0.92186
YGR079W	0	0.751672	0.922014
YNL063W	0	0.751722	0.922074
YMR082C	0	0.751814	0.922187
YBR012C	0	0.752645	0.923207
YPL032C	SVL3	0.753285	0.923992
YDL155W	CLB3	0.753422	0.92416
YNR057C	BIO4	0.7535	0.924256
YMR031C	0	0.754024	0.924899
YIL034C	CAP2	0.754471	0.925447
YOL116W	MSN1	0.75496	0.926046
YNL335W	0	0.755293	0.926455
YDR233C	0	0.755423	0.926614
YIL007C	0	0.75685	0.928364
YOL091W	SPO21	0.757139	0.928719
YBR006W	UGA2	0.757537	0.929208
YOR351C	MEK1	0.75804	0.929824
YOL150C	0	0.758677	0.930605
YGL094C	PAN2	0.758809	0.930768
YDR198C	0	0.759312	0.931385
YGR016W	0	0.759535	0.931659
YOR382W	FIT2	0.759548	0.931675
YNL053W	MSG5	0.759835	0.932026
YMR087W	0	0.76006	0.932302
YLR335W	NUP2	0.760294	0.932589
YOR208W	PTP2	0.760318	0.932619
YMR034C	0	0.760587	0.932949
YNR042W	0	0.760735	0.933131
YHR179W	OYE2	0.761038	0.933501
YMR086W	0	0.761051	0.933518
YPL021W	ECM23	0.761379	0.933921
YOR041C	0	0.761416	0.933966
YHL019C	APM2	0.76152	0.934093
YBR251W	MRPS5	0.76182	0.934461
YMR156C	TPP1	0.762385	0.935155
YNL129W	0	0.763057	0.935978
YLR318W	EST2	0.763218	0.936176
YPR031W	0	0.76369	0.936755
YPL114W	0	0.764088	0.937243
YEL005C	VAB2	0.764158	0.937329
YDR051C	0	0.766175	0.939803
YKL039W	PTM1	0.766201	0.939835
YEL023C	0	0.766522	0.940229
YDR348C	0	0.766872	0.940658
YDR111C	0	0.767019	0.940839
YMR041C	0	0.767898	0.941917
YOR313C	SPS4	0.768145	0.94222
YDL170W	UGA3	0.769754	0.944193
YOL048C	0	0.769943	0.944425
YMR280C	CAT8	0.770515	0.945127
YOR193W	0	0.770586	0.945214
YFR057W	0	0.770746	0.94541
YKL179C	0	0.771471	0.9463
YPL224C	MMT2	0.771751	0.946643
YLR016C	0	0.772033	0.946988
YBR054W	YRO2	0.772182	0.947172
YGL049C	TIF4632	0.77227	0.947279
YKL197C	PEX1	0.772412	0.947453
YOR031W	CRS5	0.773141	0.948347
YER027C	GAL83	0.77361	0.948923
YMR075W	0	0.773744	0.949087
YDR165W	0	0.773926	0.94931
YJL214W	HXT8	0.77404	0.949451
YLR180W	SAM1	0.774315	0.949788
YOR093C	0	0.775303	0.951
YKL184W	SPE1	0.775778	0.951582
YBR129C	OPY1	0.77604	0.951903
YMR271C	URA1	0.776112	0.951992
YKR078W	0	0.776232	0.952139
YOR192C	0	0.776564	0.952547
YOL089C	HAL9	0.776795	0.952829
YKR052C	MRS4	0.777441	0.953622
YLR320W	0	0.778052	0.954372
YNR013C	PHO91	0.778592	0.955034
YDL134C-A	#N/A	0.779126	0.955688
YGL077C	HNM1	0.779421	0.956051
YNL176C	0	0.779711	0.956406
WT	0	0.779959	0.956711
YBL106C	SRO77	0.780118	0.956906
YIL077C	0	0.780401	0.957252
YNL304W	YPT11	0.780783	0.957721
YKL208W	CBT1	0.7814	0.958478
YFL030W	0	0.78176	0.958919
YCR082W	0	0.782117	0.959358
YLR083C	EMP7	0.782518	0.95985
YOL052C	SPE2	0.782816	0.960215
YFR041C	0	0.783262	0.960762
YDL123W	SNA4	0.783648	0.961235
YBR298C	MAL31	0.783771	0.961386
YFR023W	PES4	0.783986	0.96165
YOL071W	0	0.78491	0.962784
YLR211C	0	0.784959	0.962844
YPL087W	YDC1	0.785089	0.963004
YOL012C	HTZ1	0.785324	0.963292
YER057C	HMF1	0.785839	0.963923
YLR327C	0	0.786037	0.964167
YJL147C	0	0.786197	0.964362
YMR256C	COX7	0.786531	0.964772
YCL022C	0	0.786801	0.965103
YOR314W	0	0.787801	0.96633
YOR081C	0	0.78844	0.967114
YKL008C	LAC1	0.788997	0.967797
YBR260C	RGD1	0.789298	0.968166
YIR038C	GTT1	0.789434	0.968333
YPL037C	EGD1	0.789514	0.968431
YDR181C	SAS4	0.789735	0.968702
YKR060W	0	0.790023	0.969055
YIL086C	0	0.790941	0.970182
YMR141C	0	0.79097	0.970218
YOR286W	0	0.792171	0.97169
YMR231W	PEP5	0.792203	0.97173
YBR276C	PPS1	0.793433	0.973239
YJL165C	HAL5	0.793736	0.973609
YFR024C-A	LSB3	0.794105	0.974062
YDR329C	PEX3	0.794622	0.974697
YOL092W	0	0.794745	0.974848
YGR067C	0	0.795055	0.975228
YIL041W	0	0.797158	0.977807
YPL250C	ICY2	0.797309	0.977993
YCR106W	0	0.79797	0.978804
YPL257W	0	0.798157	0.979032
YGR089W	0	0.798528	0.979488
YDR423C	CAD1	0.799029	0.980102
YOR356W	0	0.799159	0.980262
YMR259C	0	0.800063	0.981371
YDR193W	0	0.800175	0.981509
YLR299W	ECM38	0.800376	0.981754
YCR091W	KIN82	0.800461	0.981859
YDR223W	0	0.800843	0.982328
YIL071C	PCI8	0.801001	0.982521
YOR018W	ROD1	0.801441	0.983061
YOL128C	0	0.80151	0.983145
YER169W	RPH1	0.801656	0.983324
YFL046W	0	0.802437	0.984282
YMR195W	ICY1	0.802548	0.984419
YBR005W	0	0.803066	0.985055
YGL087C	MMS2	0.8034	0.985464
YNL024C	0	0.804245	0.986501
YLR178C	TFS1	0.804301	0.986569
YNL096C	RPS7B	0.805197	0.987668
YLR311C	0	0.805292	0.987785
YGL039W	0	0.805544	0.988094
YFR053C	HXK1	0.805674	0.988253
YOR171C	LCB4	0.805835	0.98845
YER091C	MET6	0.806629	0.989425
YDR050C	TPI1	0.806784	0.989615
YBR227C	MCX1	0.807978	0.991079
YDR402C	DIT2	0.808188	0.991337
YLR404W	0	0.8087	0.991965
YDR213W	UPC2	0.808743	0.992018
YMR021C	MAC1	0.809261	0.992653
YNR061C	0	0.809783	0.993293
YOR366W	0	0.809823	0.993342
YBR083W	TEC1	0.810039	0.993607
YOR225W	0	0.810086	0.993665
YGL034C	0	0.810819	0.994565
YDR130C	FIN1	0.811156	0.994978
YCR026C	0	0.811674	0.995613
YIR003W	0	0.812606	0.996756
YDR150W	NUM1	0.812968	0.9972
YDR117C	0	0.81339	0.997718
YMR073C	0	0.813585	0.997957
YDL034W	0	0.813804	0.998226
YEL038W	UTR4	0.813998	0.998464
YGR241C	YAP182	0.814161	0.998663
YNL166C	BNI5	0.814273	0.9988
YPL001W	HAT1	0.814576	0.999172
YNL218W	MGS1	0.814743	0.999377
YGR023W	MTL1	0.814823	0.999475
YOL138C	0	0.816271	1.00125
YBR258C	SHG1	0.816334	1.00133
YDL049C	KNH1	0.816469	1.0015
YIL124W	AYR1	0.816682	1.00176
YNR069C	0	0.816884	1.002
YOR291W	0	0.817095	1.00226
YHR039C	MSC7	0.817156	1.00234
YGL243W	TAD1	0.818259	1.00369
YLR253W	0	0.818277	1.00371
YBL055C	0	0.81845	1.00393
WT	0	0.818582	1.00409
YIL060W	0	0.818911	1.00449
YKL185W	ASH1	0.818931	1.00451
YKR012C	0	0.819077	1.00469
YHR047C	AAP1'	0.819139	1.00477
YPL274W	SAM3	0.819695	1.00545
YDL133W	0	0.820372	1.00628
YBR233W	PBP2	0.820993	1.00704
YML096W	0	0.821435	1.00759
YIL074C	SER33	0.822754	1.0092
YBR241C	0	0.823266	1.00983
YER173W	RAD24	0.823589	1.01023
YLR385C	0	0.82366	1.01031
YPL056C	0	0.824139	1.0109
YDR046C	BAP3	0.824414	1.01124
YOR062C	0	0.824782	1.01169
YKL146W	0	0.824996	1.01195
YDR219C	0	0.825147	1.01214
YDR259C	YAP6	0.825308	1.01234
YGR004W	0	0.825464	1.01253
YIL087C	0	0.825464	1.01253
YFL051C	0	0.825945	1.01312
YMR088C	0	0.826099	1.01331
YIL097W	FYV1	0.826204	1.01344
YBR232C	0	0.827146	1.01459
YOL088C	MPD2	0.827603	1.01515
YEL006W	0	0.827869	1.01548
YDR080W	VPS41	0.828017	1.01566
YDR031W	0	0.828298	1.016
YGR131W	0	0.828392	1.01612
YGL241W	KAP114	0.828472	1.01622
YDR349C	YPS7	0.828552	1.01632
WT	0	0.829081	1.01696
YNL092W	0	0.82976	1.0178
YNL015W	PBI2	0.830027	1.01813
YKL063C	0	0.830384	1.01856
YAL015C	NTG1	0.830907	1.01921
YKR094C	RPL4B	0.83133	1.01972
YER090W	TRP2	0.833068	1.02186
YJL159W	HSP15	0.833769	1.02271
YKL092C	BUD2	0.834305	1.02337
YJL189W	RPL39	0.834923	1.02413
YPR050C	0	0.835154	1.02441
YEL067C	0	0.835966	1.02541
YLR233C	EST1	0.836078	1.02555
YOR100C	CRC1	0.8361	1.02557
YOR349W	CIN1	0.836918	1.02658
YPL121C	MEI5	0.837058	1.02675
YIL092W	0	0.838523	1.02855
YMR273C	ZDS1	0.838772	1.02885
YKR027W	0	0.839227	1.02941
YDR210W	0	0.840386	1.03083
YAL009W	SPO7	0.841538	1.03224
YKR011C	TOS5	0.84218	1.03303
YBR159W	0	0.842589	1.03353
YIL058W	0	0.843125	1.03419
YDR278C	0	0.843353	1.03447
YKR042W	UTH1	0.843843	1.03507
YLR176C	RFX1	0.844013	1.03528
YKL199C	YKT9	0.844665	1.03608
YOR078W	BUD21	0.844768	1.03621
YDR346C	0	0.844936	1.03641
YNL330C	RPD3	0.845185	1.03672
YJL200C	0	0.84519	1.03672
YGL259W	YPS5	0.846586	1.03844
YCR059C	YIH1	0.846992	1.03893
YKL107W	0	0.847267	1.03927
YPR115W	0	0.848831	1.04119
YBR072W	HSP26	0.849583	1.04211
YFR034C	PHO4	0.851655	1.04465
YBR176W	ECM31	0.852399	1.04557
YHR022C	0	0.852599	1.04581
YKL191W	DPH2	0.85331	1.04668
YKR076W	ECM4	0.854321	1.04792
YDR266C	0	0.854565	1.04822
WT	0	0.854857	1.04858
YER091C-A	0	0.854942	1.04869
YGR022C	0	0.855627	1.04953
YGL256W	ADH4	0.8568	1.05096
YLR381W	0	0.858025	1.05247
WT	0	0.858626	1.05321
YKR061W	KTR2	0.858659	1.05325
YFL034W	0	0.858914	1.05356
YAR047C	0	0.859563	1.05435
YDR270W	CCC2	0.859988	1.05488
YLR221C	RSA3	0.861422	1.05663
YGR039W	0	0.862404	1.05784
YBR250W	0	0.86294	1.0585
YIL113W	0	0.863156	1.05876
YNL010W	0	0.863218	1.05884
YIL167W	0	0.864348	1.06022
YDR258C	HSP78	0.864519	1.06043
YDL131W	LYS21	0.864587	1.06052
YDR428C	0	0.865129	1.06118
YKL011C	CCE1	0.865772	1.06197
YAL028W	0	0.866789	1.06322
YKR054C	DYN1	0.867256	1.06379
YGL217C	0	0.868051	1.06477
YIL089W	0	0.868352	1.06514
YPR037C	ERV2	0.868684	1.06554
YOR367W	SCP1	0.870212	1.06742
YMR266W	RSN1	0.87065	1.06795
YPR200C	ARR2	0.87073	1.06805
YPL089C	RLM1	0.871469	1.06896
YDL128W	VCX1	0.871821	1.06939
YOR195W	SLK19	0.872407	1.07011
YAL014C	0	0.87416	1.07226
YAR028W	0	0.87431	1.07244
YMR310C	0	0.875577	1.074
YDR249C	0	0.875717	1.07417
YPR021C	0	0.876029	1.07455
YIL035C	CKA1	0.87846	1.07753
YCR105W	0	0.878753	1.07789
YBR228W	SLX1	0.878851	1.07801
YLR152C	0	0.878948	1.07813
YDR215C	0	0.879449	1.07875
YFL014W	HSP12	0.880382	1.07989
YGL014W	PUF4	0.88066	1.08023
YDR163W	0	0.881132	1.08081
YLR437C	0	0.881525	1.08129
YHR155W	0	0.881536	1.08131
YGL090W	LIF1	0.88159	1.08137
WT	0	0.881736	1.08155
YGR239C	PEX21	0.882571	1.08258
YEL001C	0	0.883033	1.08314
YDL095W	PMT1	0.883138	1.08327
YKR003W	OSH6	0.883935	1.08425
WT	0	0.884287	1.08468
YOL151W	GRE2	0.88466	1.08514
YLR306W	UBC12	0.884756	1.08526
YLR296W	0	0.885558	1.08624
YEL037C	RAD23	0.88582	1.08656
YNR014W	0	0.885926	1.08669
YBL061C	SKT5	0.886252	1.08709
YMR171C	0	0.886857	1.08783
YOR384W	FRE5	0.887521	1.08865
YPL265W	DIP5	0.888364	1.08968
YOR288C	MPD1	0.888417	1.08975
YNL280C	ERG24	0.888435	1.08977
YJL139C	YUR1	0.888596	1.08997
YDL136W	RPL35B	0.888821	1.09024
YDL112W	TRM3	0.888989	1.09045
YPL022W	RAD1	0.88901	1.09047
YIR031C	DAL7	0.890016	1.09171
YOR215C	0	0.890441	1.09223
YJL094C	KHA1	0.89138	1.09338
YOR363C	PIP2	0.892338	1.09456
YFL049W	0	0.893448	1.09592
YBR013C	0	0.896623	1.09981
WT	0	0.897064	1.10035
YPR069C	SPE3	0.897619	1.10103
WT	0	0.897885	1.10136
YNL154C	YCK2	0.898147	1.10168
YCL023C	0	0.899844	1.10376
WT	0	0.900167	1.10416
YJL134W	LCB3	0.900384	1.10443
YLR265C	NEJ1	0.900478	1.10454
YJL160C	0	0.900679	1.10479
WT	0	0.900737	1.10486
YPR091C	0	0.900801	1.10494
YLR220W	CCC1	0.900864	1.10502
YCR085W	0	0.901047	1.10524
YPL038W	MET31	0.90174	1.10609
YOR134W	BAG7	0.901776	1.10613
YJL093C	TOK1	0.901892	1.10628
YDL035C	GPR1	0.902285	1.10676
YDR247W	0	0.902317	1.1068
YBR157C	ICS2	0.903428	1.10816
YKR009C	FOX2	0.903667	1.10845
YNR037C	RSM19	0.90444	1.1094
YDR093W	0	0.905926	1.11122
YGR121C	MEP1	0.906416	1.11182
YHR160C	PEX18	0.906752	1.11224
YPL111W	CAR1	0.907246	1.11284
YDR304C	CYP5	0.907264	1.11286
YKL015W	PUT3	0.907277	1.11288
YLR445W	0	0.907338	1.11296
YIL013C	PDR11	0.907434	1.11307
YMR272C	SCS7	0.907458	1.1131
YNL089C	0	0.908574	1.11447
YOR301W	RAX1	0.908718	1.11465
YDR336W	0	0.909217	1.11526
YGR072W	UPF3	0.909308	1.11537
YOR324C	0	0.909966	1.11618
YOR339C	UBC11	0.910027	1.11625
YDR514C	0	0.910095	1.11634
YLR187W	0	0.911029	1.11748
YKR014C	YPT52	0.911128	1.1176
YHR181W	0	0.911198	1.11769
YLR421C	RPN13	0.911444	1.11799
YKL061W	0	0.911548	1.11812
YNR028W	CPR8	0.911989	1.11866
YLR262C	YPT6	0.912003	1.11868
YBR074W	0	0.912661	1.11949
YPL070W	0	0.912879	1.11975
YNR021W	0	0.913101	1.12003
YOR380W	0	0.913128	1.12006
YGL257C	MNT2	0.913756	1.12083
YMR090W	0	0.91739	1.12529
YOR047C	STD1	0.917639	1.12559
YDR252W	BTT1	0.918375	1.12649
YOR308C	SNU66	0.920045	1.12854
YMR027W	HRT2	0.921043	1.12977
YGR151C	0	0.922882	1.13202
YDR171W	HSP42	0.923204	1.13242
YAL064C-A	0	0.923207	1.13242
YFR006W	0	0.923659	1.13298
YNL235C	0	0.92523	1.1349
YKR045C	0	0.926112	1.13598
YKR023W	0	0.926187	1.13608
YPL057C	SUR1	0.927296	1.13744
YMR065W	KAR5	0.927409	1.13758
YOR064C	YNG1	0.927594	1.1378
YMR022W	QRI8	0.928368	1.13875
YNL156C	0	0.928932	1.13944
YLL020C	0	0.928976	1.1395
YBR220C	0	0.929315	1.13991
YDR125C	ECM18	0.929661	1.14034
YMR020W	FMS1	0.930174	1.14097
YNL148C	ALF1	0.930498	1.14136
YIL040W	0	0.930766	1.14169
YGR001C	0	0.931408	1.14248
YKL206C	0	0.931536	1.14264
YMR251W	0	0.932948	1.14437
YLR365W	0	0.933681	1.14527
YGR290W	0	0.933845	1.14547
YGL174W	BUD13	0.934091	1.14577
YLR367W	RPS22B	0.934206	1.14591
YLL032C	0	0.935368	1.14734
YOR378W	0	0.936528	1.14876
YBR058C	UBP14	0.938506	1.15119
YGR008C	STF2	0.939271	1.15213
YKL007W	CAP1	0.939583	1.15251
YEL015W	0	0.939872	1.15286
YCR087W	0	0.94036	1.15346
YDR368W	YPR1	0.940367	1.15347
YLR193C	0	0.940838	1.15405
YDR140W	FYV9	0.940855	1.15407
YNL155W	0	0.940883	1.1541
YGR049W	SCM4	0.941349	1.15467
YPL229W	0	0.942	1.15547
YKL207W	0	0.942599	1.15621
YNL314W	DAL82	0.944918	1.15905
YOR377W	ATF1	0.945405	1.15965
YDR541C	0	0.945543	1.15982
WT	0	0.945784	1.16011
YCL001W-A	0	0.948596	1.16356
YFR055W	0	0.949038	1.16411
YDR184C	ATC1	0.949424	1.16458
YDR395W	SXM1	0.949626	1.16483
YDR351W	SBE2	0.950999	1.16651
YGR015C	0	0.953597	1.1697
YDR161W	TCI1	0.953613	1.16972
YKL047W	0	0.953982	1.17017
YKL140W	TGL1	0.954729	1.17109
YBR266C	0	0.955305	1.17179
YDR358W	GGA1	0.955465	1.17199
YLR460C	0	0.956026	1.17268
YGL089C	MF(ALPHA)2	0.95611	1.17278
YPR006C	ICL2	0.956643	1.17343
YDR337W	MRPS28	0.957534	1.17453
YEL064C	0	0.958329	1.1755
YMR181C	0	0.959021	1.17635
YNR056C	BIO5	0.959623	1.17709
YGR275W	RTT12	0.959686	1.17717
YDR344C	0	0.95994	1.17748
WT	0	0.960125	1.17771
YBR207W	FTH1	0.96029	1.17791
YPL115C	BEM3	0.960308	1.17793
YCL038C	0	0.960362	1.178
YIL145C	PAN6	0.961776	1.17973
YOR209C	NPT1	0.96191	1.17989
YOR365C	0	0.961971	1.17997
YIL023C	0	0.962291	1.18036
YMR003W	0	0.962682	1.18084
YMR232W	FUS2	0.96317	1.18144
YNL157W	0	0.96369	1.18208
YPL249C	GYP5	0.963744	1.18214
YDR309C	GIC2	0.964311	1.18284
YNL319W	0	0.964339	1.18287
YMR019W	STB4	0.964675	1.18329
YNL281W	HCH1	0.965008	1.18369
WT	0	0.965713	1.18456
YNR041C	COQ2	0.965886	1.18477
YJL078C	PRY3	0.965897	1.18479
YML101C	0	0.966789	1.18588
YMR030W	0	0.966997	1.18613
YOL090W	MSH2	0.967363	1.18658
YBR286W	APE3	0.968956	1.18854
YOR328W	PDR1	0.969543	1.18926
YLR300W	EXG1	0.969681	1.18943
YMR219W	ESC1	0.970296	1.19018
YGR025W	0	0.970356	1.19026
YCR066W	RAD18	0.971213	1.19131
YLR278C	0	0.971439	1.19158
YPR049C	CVT9	0.974388	1.1952
YDR191W	HST4	0.974623	1.19549
YGR124W	ASN2	0.975513	1.19658
YDR124W	0	0.976595	1.19791
YLL016W	SDC25	0.976625	1.19794
YKR072C	SIS2	0.977184	1.19863
YIR018W	YAP5	0.977674	1.19923
YDR250C	0	0.978054	1.1997
YDR061W	0	0.978492	1.20023
YNR075W	COS1	0.979581	1.20157
YNL234W	0	0.980172	1.2023
YNL008C	ASI3	0.980616	1.20284
YOR298W	0	0.981057	1.20338
YMR234W	RNH1	0.982558	1.20522
YKR026C	GCN3	0.983146	1.20594
YPL054W	LEE1	0.983447	1.20631
YAL058W	CNE1	0.984	1.20699
YFR035C	0	0.984073	1.20708
YNL320W	0	0.984328	1.20739
YDR387C	0	0.984983	1.2082
YMR262W	0	0.985486	1.20881
YER079W	0	0.985908	1.20933
YHR151C	0	0.986738	1.21035
YFL042C	0	0.98697	1.21063
YDR305C	HNT2	0.986997	1.21067
YIL043C	CBR1	0.987114	1.21081
YMR036C	MIH1	0.988118	1.21204
YOR371C	GPE1	0.988527	1.21254
YDR131C	0	0.989316	1.21351
YML062C	MFT1	0.991463	1.21615
YKR005C	0	0.991466	1.21615
YBL104C	0	0.991555	1.21626
YKL205W	LOS1	0.991573	1.21628
YPL071C	0	0.992637	1.21758
YBR111C	YSA1	0.992782	1.21776
YMR237W	0	0.993374	1.21849
YIR017C	MET28	0.993905	1.21914
YOL007C	CSI2	0.993907	1.21914
YEL049W	PAU2	0.993919	1.21916
YHL032C	GUT1	0.994144	1.21943
YDR535C	0	0.994371	1.21971
YGR022C	0	0.99451	1.21988
YOL013W-A	0	0.994752	1.22018
YPL138C	SPP1	0.994881	1.22034
YOL003C	0	0.995046	1.22054
YAL012W	CYS3	0.995155	1.22067
YOR152C	0	0.995158	1.22068
YLR206W	ENT2	0.995785	1.22145
YKR044W	0	0.996101	1.22183
YLR444C	0	0.996571	1.22241
YBR130C	SHE3	0.997669	1.22376
YNR020C	0	0.998145	1.22434
YDR363W	ESC2	1.00192	1.22897
YNR029C	0	1.00196	1.22902
YOR385W	0	1.00317	1.2305
YIR037W	HYR1	1.0032	1.23054
YBR259W	0	1.00328	1.23064
YDR287W	0	1.00362	1.23106
YER001W	MNN1	1.00462	1.23228
YDR525W-A	SNA2	1.00465	1.23232
YHR032W	0	1.00523	1.23303
YLR271W	0	1.00626	1.2343
YER110C	KAP123	1.00681	1.23497
YDR335W	MSN5	1.00725	1.23551
YKL211C	TRP3	1.00849	1.23703
YML009C	MRPL39	1.00892	1.23756
YEL007W	TOS9	1.01273	1.24223
YML103C	NUP188	1.01332	1.24295
YOR381W	FRE3	1.01469	1.24463
YKL188C	PXA2	1.01495	1.24495
YML001W	YPT7	1.01595	1.24618
YER095W	RAD51	1.01653	1.2469
YIL135C	0	1.01727	1.2478
YDR110W	FOB1	1.01833	1.2491
YHR153C	SPO16	1.01835	1.24913
YPL030W	0	1.01867	1.24952
YDR153C	0	1.01916	1.25012
YLR400W	0	1.02026	1.25147
YDR225W	HTA1	1.02046	1.25171
YGL226W	0	1.0214	1.25287
YIR002C	MPH1	1.02215	1.25379
YMR029C	0	1.02249	1.25421
WT	0	1.02268	1.25443
YKR016W	0	1.02318	1.25505
YDR319C	0	1.02347	1.2554
YBR269C	0	1.0243	1.25642
YJL150W	0	1.02555	1.25796
YDR312W	SSF2	1.02564	1.25806
YOR118W	0	1.02596	1.25846
YBR139W	0	1.02726	1.26006
YDL037C	0	1.02781	1.26073
YEL039C	CYC7	1.0291	1.26231
YBL019W	APN2	1.02986	1.26325
YLR287C	0	1.03036	1.26386
YNR001C	CIT1	1.03065	1.26421
YOL119C	0	1.03113	1.2648
YNR040W	0	1.03217	1.26607
YHR133C	0	1.03239	1.26635
YIL032C	0	1.03266	1.26668
YLR255C	0	1.0338	1.26807
YLR238W	0	1.03452	1.26895
YER065C	ICL1	1.03454	1.26898
YDL135C	RDI1	1.03461	1.26906
YGR041W	BUD9	1.03495	1.26949
YKR033C	0	1.03537	1.27001
YPR117W	0	1.03694	1.27193
YLR035C	MLH2	1.03719	1.27223
YLL017W	0	1.03719	1.27224
YMR026C	PEX12	1.03836	1.27367
YMR016C	SOK2	1.03922	1.27473
YDR055W	PST1	1.03927	1.27479
YDL026W	0	1.03977	1.2754
WT	0	1.04704	1.28432
YCR076C	0	1.04755	1.28494
YGL157W	0	1.04756	1.28495
YJL029C	VPS53	1.04825	1.28581
YGR137W	0	1.04878	1.28645
YLR281C	0	1.0494	1.28721
YDR033W	MRH1	1.04958	1.28743
YBR240C	THI2	1.0496	1.28746
YOR059C	0	1.04989	1.28781
YDL059C	RAD59	1.05217	1.29061
YIL012W	0	1.05236	1.29085
YBL096C	0	1.05291	1.29152
YNL230C	ELA1	1.05646	1.29587
YOR049C	0	1.05829	1.29811
YAL053W	0	1.05852	1.29839
YOR292C	0	1.05855	1.29844
YPL230W	USV1	1.05899	1.29898
YKL222C	0	1.05926	1.29931
YGL222C	EDC1	1.06115	1.30162
YPL236C	0	1.06365	1.3047
YOR136W	IDH2	1.06374	1.3048
YPL033C	0	1.06496	1.3063
YPL014W	0	1.06591	1.30746
YLR073C	0	1.06704	1.30884
YDR199W	0	1.06747	1.30938
YPL272C	0	1.06909	1.31137
YMR144W	0	1.07114	1.31388
YCL074W	0	1.0752	1.31886
YGR136W	LSB1	1.0755	1.31922
YOR239W	ABP14	1.07572	1.3195
YOR332W	VMA4	1.07655	1.32051
YOL017W	0	1.07748	1.32166
YOR265W	RBL2	1.07805	1.32235
YBL101C	ECM21	1.079	1.32352
YPL053C	KTR6	1.07944	1.32405
YDR257C	RMS1	1.08306	1.3285
YLR232W	0	1.08448	1.33024
YNR012W	URK1	1.08598	1.33209
YHR184W	SSP1	1.08851	1.33518
YPR042C	PUF2	1.0892	1.33604
YMR157C	0	1.09074	1.33791
YLR361C	0	1.09116	1.33843
YOR354C	MSC6	1.09193	1.33938
YML042W	CAT2	1.0925	1.34008
YLR401C	0	1.09411	1.34206
YLR313C	SPH1	1.09578	1.34411
YKL029C	MAE1	1.09588	1.34423
YDR379W	RGA2	1.09813	1.34698
YBL098W	0	1.09868	1.34765
YOR137C	0	1.09934	1.34846
YPR174C	0	1.10014	1.34945
YGL203C	KEX1	1.10055	1.34995
YDR275W	0	1.10066	1.35009
WT	0	1.10152	1.35115
YIL037C	PRM2	1.10194	1.35166
YDR173C	ARG82	1.10515	1.3556
YCR073W-A	SOL2	1.1063	1.35701
YOR107W	RGS2	1.10698	1.35784
YPL232W	SSO1	1.10736	1.3583
YJL215C	0	1.11039	1.36203
YGR092W	DBF2	1.1115	1.36338
YKL044W	0	1.11211	1.36413
YPL240C	HSP82	1.11406	1.36652
YPL140C	MKK2	1.11465	1.36725
YOR318C	0	1.11527	1.36801
YDR340W	0	1.1158	1.36866
YFR017C	0	1.11697	1.37009
YDL044C	MTF2	1.11823	1.37164
YOR094W	ARF3	1.11844	1.3719
YJR056C	0	1.11908	1.37268
YBR026C	MRF1'	1.11956	1.37327
YOR289W	0	1.12039	1.37429
YNR030W	ECM39	1.12073	1.3747
YNR002C	FUN34	1.12105	1.3751
WT	0	1.12274	1.37718
YPL223C	GRE1	1.12383	1.37851
WT	0	1.12398	1.37869
YDL124W	0	1.12551	1.38057
YBR242W	0	1.12852	1.38427
YCR060W	0	1.12877	1.38457
YPR093C	0	1.1303	1.38644
YGR028W	MSP1	1.13139	1.38778
YHR150W	0	1.13204	1.38858
YCR092C	MSH3	1.13298	1.38973
YOR344C	TYE7	1.1362	1.39368
WT	0	1.13713	1.39482
YDR406W	PDR15	1.13756	1.39535
YBR065C	ECM2	1.13962	1.39787
YEL057C	0	1.14266	1.40161
YIL064W	0	1.14654	1.40637
YLR032W	RAD5	1.14799	1.40814
YDR090C	0	1.15194	1.41298
YDR063W	0	1.15199	1.41305
YPL141C	0	1.15201	1.41308
YMR096W	SNZ1	1.15305	1.41435
YIL011W	TIR3	1.15442	1.41603
YDR492W	0	1.15729	1.41955
YCR024C-A	PMP1	1.15828	1.42076
YPL258C	THI21	1.15946	1.42222
YGR111W	0	1.16223	1.42561
WT	0	1.16418	1.428
YDL025C	0	1.16463	1.42856
YGR163W	GTR2	1.16559	1.42973
YNR008W	LRO1	1.16742	1.43198
YPR106W	ISR1	1.17127	1.4367
YOR316C	COT1	1.17227	1.43792
YFR018C	0	1.17279	1.43857
YBR271W	0	1.17313	1.43898
YGR100W	MDR1	1.17806	1.44503
YJL163C	0	1.17921	1.44644
YGL226C-A	OST5	1.18224	1.45016
YMR163C	0	1.18719	1.45623
YDR179C	0	1.18724	1.45629
YKL190W	CNB1	1.18777	1.45694
YOR092W	ECM3	1.18915	1.45863
YBR061C	0	1.18981	1.45944
YEL052W	AFG1	1.19129	1.46126
YIL123W	SIM1	1.193	1.46336
YFR056C	0	1.19432	1.46498
YOR337W	TEA1	1.1948	1.46556
YPR201W	ARR3	1.19674	1.46794
YOR190W	SPR1	1.19701	1.46827
YDR120C	TRM1	1.19765	1.46906
YGR130C	0	1.19879	1.47046
YOL047C	0	1.19987	1.47178
YLR241W	0	1.20208	1.47449
YDR528W	HLR1	1.20476	1.47778
YOR163W	DDP1	1.20558	1.47879
YDR435C	PPM1	1.20583	1.4791
YOL018C	TLG2	1.20594	1.47923
YNL237W	YTP1	1.20596	1.47926
YLR058C	SHM2	1.20645	1.47985
YGL242C	0	1.20682	1.4803
WT	0	1.21076	1.48513
YGR203W	0	1.21547	1.49091
YHR154W	ESC4	1.21775	1.49371
YIL015W	BAR1	1.218	1.49402
YPL046C	ELC1	1.21933	1.49565
YOR079C	ATX2	1.21938	1.49571
YOL002C	0	1.21948	1.49584
YLL005C	SPO75	1.22153	1.49835
YDR104C	SPO71	1.22343	1.50068
YKR070W	0	1.22544	1.50315
YIL099W	SGA1	1.22644	1.50438
YDR291W	0	1.23003	1.50878
YJL206C	0	1.23113	1.51013
YER039C-A	0	1.233	1.51241
YER156C	0	1.2349	1.51475
YKL017C	HCS1	1.23611	1.51623
YLR273C	PIG1	1.23745	1.51788
YDR538W	PAD1	1.23885	1.5196
YOR099W	KTR1	1.24132	1.52262
YNR007C	AUT1	1.24162	1.523
YDR107C	0	1.24365	1.52549
YPR111W	DBF2	1.24403	1.52595
YPR096C	0	1.24544	1.52767
YDR035W	ARO3	1.24562	1.5279
YLR349W	0	1.24897	1.532
YOR087W	0	1.25433	1.53858
YNR005C	0	1.25467	1.539
YEL017C-A	PMP2	1.25634	1.54105
YOR120W	GCY1	1.25654	1.54129
YDR359C	VID21	1.2636	1.54996
YNR070W	0	1.27129	1.55938
YJL024C	APS3	1.27187	1.56009
YLR353W	BUD8	1.27413	1.56287
YOR202W	HIS3	1.28615	1.57761
YNL097C	PHO23	1.28883	1.5809
YOR307C	SLY41	1.29003	1.58238
YOL015W	0	1.29174	1.58447
YGL051W	0	1.29283	1.58581
YGR035C	0	1.29404	1.58729
YIL130W	0	1.3031	1.59841
YLL045C	RPL8B	1.30566	1.60154
YMR250W	GAD1	1.31477	1.61272
YAR050W	FLO1	1.31942	1.61842
YOR357C	GRD19	1.31984	1.61894
YLR258W	GSY2	1.32045	1.61969
YJL161W	0	1.32268	1.62242
YOR304W	ISW2	1.3309	1.63251
YOR170W	0	1.33218	1.63408
YOR368W	RAD17	1.33804	1.64126
YOR359W	0	1.34486	1.64963
YEL030W	ECM1	1.35305	1.65967
YOL013C	HRD1	1.35657	1.66399
YDR155C	CPH1	1.36088	1.66928
YPL039W	0	1.36456	1.67379
YAL020C	ATS1	1.37536	1.68705
YJR026W	0	1.37828	1.69062
YKR056W	RNC1	1.37942	1.69202
YDR121W	DPB4	1.38085	1.69377
YPR199C	ARR1	1.38217	1.69539
YHL003C	LAG1	1.38263	1.69596
YDR178W	SDH4	1.38621	1.70035
YBR261C	0	1.38629	1.70044
YIR042C	0	1.38916	1.70396
YPR114W	0	1.3919	1.70733
YNL288W	CAF4	1.39912	1.71618
YMR080C	NAM7	1.39972	1.71692
YLR415C	0	1.4051	1.72352
YOR104W	PIN2	1.4059	1.7245
YOR121C	0	1.40803	1.72712
YLR410W	VIP1	1.41093	1.73067
YNL083W	0	1.41211	1.73211
YOR374W	ALD4	1.4176	1.73885
YHR159W	0	1.42547	1.7485
YBR034C	HMT1	1.43197	1.75648
YLR387C	0	1.43454	1.75964
YLR231C	0	1.43811	1.76401
YJR053W	BFA1	1.43955	1.76578
YLR384C	IKI3	1.444	1.77123
YDR135C	YCF1	1.4492	1.77761
YOR315W	0	1.44926	1.77769
YGR032W	GSC2	1.45781	1.78817
YKL026C	GPX1	1.46836	1.80111
YLR407W	0	1.47854	1.8136
YNR034W	SOL1	1.49099	1.82887
YBR059C	AKL1	1.49291	1.83123
YLR087C	CSF1	1.49451	1.83319
YML119W	0	1.49478	1.83352
YJL101C	GSH1	1.49706	1.83632
YMR214W	SCJ1	1.52023	1.86474
YLR269C	0	1.53224	1.87947
YCR031C	RPS14A	1.53438	1.88209
YLR392C	0	1.54527	1.89545
YNL333W	SNZ2	1.54795	1.89874
YLR372W	SUR4	1.55178	1.90343
YFR043C	0	1.55885	1.91212
YLR416C	0	1.56674	1.92179
YLR388W	RPS29A	1.57377	1.93041
YDR433W	KRE22	1.57564	1.93271
YPR130C	0	1.58264	1.9413
YMR025W	0	1.60039	1.96307
YNL043C	0	1.60325	1.96657
YOL014W	0	1.61022	1.97512
YCR102W-A	0	1.61739	1.98391
YOR311C	HSD1	1.61782	1.98444
YFL032W	0	1.62747	1.99628
YLR351C	NIT3	1.63019	1.99962
YAL011W	0	1.6373	2.00835
YPR151C	0	1.64002	2.01168
YLR414C	0	1.6445	2.01718
YOR343C	0	1.64858	2.02218
YLR224W	0	1.64997	2.02388
YDR297W	SUR2	1.65578	2.03101
YLR070C	0	1.67805	2.05833
YPR171W	0	1.67836	2.05871
YOR322C	0	1.68009	2.06083
YML078W	CPR3	1.68521	2.0671
YLR360W	VPS38	1.68839	2.07101
YBR010W	HHT1	1.69428	2.07823
YBR275C	RIF1	1.69589	2.08021
YAL066W	0	1.71187	2.09981
YML007W	YAP1	1.71203	2.1
YBR057C	MUM2	1.72173	2.1119
YLR290C	0	1.72412	2.11484
YOR346W	REV1	1.73195	2.12444
YBL102W	SFT2	1.73395	2.12689
YBR042C	0	1.74316	2.13819
YNL120C	0	1.77125	2.17265
YPL253C	VIK1	1.77629	2.17883
YFR032C-A	RPL29	1.7783	2.1813
YNL299W	TRF5	1.79258	2.19881
YKL133C	0	1.82474	2.23826
YGR234W	YHB1	1.82812	2.2424
YPL259C	APM1	1.83218	2.24738
YMR147W	0	1.83487	2.25068
YLR354C	TAL1	1.85337	2.27337
YLR059C	REX2	1.85853	2.27971
YDR338C	0	1.87378	2.29841
YOR089C	VPS21	1.91074	2.34375
WT	0	1.91192	2.3452
YIL103W	0	1.91379	2.34748
YNL144C	0	1.91733	2.35183
YBR053C	0	1.92266	2.35836
YKL138C	MRPL31	1.9234	2.35927
YIL119C	RPI1	1.92937	2.3666
YMR202W	ERG2	1.95462	2.39757
YBR028C	0	2.06582	2.53397
YAL034C	FUN19	2.07146	2.54089
YNL049C	SFB2	2.07186	2.54138
YNL045W	0	2.08365	2.55584
YBR052C	0	2.15064	2.63801
YIL114C	POR2	2.16832	2.6597
YAL004W	0	2.18228	2.67682
YLL056C	0	2.19221	2.68901
YKL025C	PAN3	2.20462	2.70423
YIR043C	0	2.26663	2.78029
YBR068C	BAP2	2.35159	2.8845
YEL016C	0	2.40567	2.95083
YBR066C	NRG2	2.45294	3.00882
YKL151C	0	2.49508	3.0605
YBR056W	0	2.52987	3.10318
YBR067C	TIP1	2.53669	3.11154
YMR145C	0	2.62209	3.2163
YFR015C	GSY1	2.79871	3.43294
YNL145W	MFA2	2.81379	3.45145
YMR159C	APG16	3.04175	3.73106
YMR175W	SIP18	3.3698	4.13345
YML002W	0	3.60103	4.41709
YBR041W	FAT1	3.97318	4.87357
